# Supplementary material for: Impact of Subacute Exposure to T-2 Toxin and Zearalenone on the Pharmacokinetics of Midazolam as CYP3A Probe Drug in a Porcine Animal Model: A Pilot Study
Source: Front Pharmacol. 2019 Apr 16;10:399. doi: 10.3389/fphar.2019.00399 (PMC6492070; doi:10.3389/fphar.2019.00399)
Supplement: Supplementary file 1 [file Data_Sheet_1.xlsx]

## Sheet: Blad1
Supplementary Table 1: Full data of the orientation experiment (corresponds to table 1 in the manuscript).
	controles (ng/mL)								formed metabolite incubated with DON (ng/mL)								formed metabolite incubated with ZEA (ng/mL)								formed metabolite incubated with T2 (ng/mL)								formed metabolite incubated with FB1 (ng/mL)
	OH-TB	OH-CZ	OH-CM	PAR	OH-MDZ	DEX			OH-TB	OH-CZ	OH-CM	PAR	OH-MDZ	DEX			OH-TB	OH-CZ	OH-CM	PAR	OH-MDZ	DEX			OH-TB	OH-CZ	OH-CM	PAR	OH-MDZ	DEX			OH-TB	OH-CZ	OH-CM	PAR	OH-MDZ	DEX
	13.9	33.6	6.9	48.4	171.6	112.6		1	20.7	33.3	4.2	44.6	193.2	104.9		1	1.8	11.8	6.2	43.9	0.1	80.4		1	8.9	25.3	6.5	47.3	163	107.9		1	18	22.5	1.5	34.5	208.3	98.8
1	19.8	32	7.1	49.9	177	102.2		2	22.1	28.7	4.4	48.3	161.2	108.4		2	1.5	14.1	6.8	47.5	38.5	77		2	12.9	26.9	7.1	46.6	160.8	104.6		2	23.3	21.5	1.3	34.2	211.3	101.6
2	18.2	31.9	6.7	47.3	168.4	110.1		3	20.2	28.5	4.1	46.3	173.7	105.2		3	2	12.2	6.9	49.9	47.1	82.3		3	13.4	25.3	6.9	46.9	268.8	109.4		3	20.9	24.1	1.2	34.6	192.7	97
3
	controles (pmol/min/mg protein)								DON (pmol/min/mg protein)								ZEA (pmol/min/mg protein)								T2 (pmol/min/mg protein)								FB1 (pmol/min/mg protein)
	OH-TB	OH-CZ	OH-CM	PAR	OH-MDZ	DEX			OH-TB	OH-CZ	OH-CM	PAR	OH-MDZ	DEX			OH-TB	OH-CZ	OH-CM	PAR	OH-MDZ	DEX			OH-TB	OH-CZ	OH-CM	PAR	OH-MDZ	DEX			OH-TB	OH-CZ	OH-CM	PAR	OH-MDZ	DEX
	25.8893	362.147	85.1116	640.381	1004.18	875.005		1	28.916	358.914	51.8071	590.103	1130.58	815.169		1	2.51443	127.183	76.4771	580.841	0.585189	624.781		1	12.4325	272.688	80.1776	625.827	953.858	838.482		1	25.1443	242.509	18.5025	456.47	1218.95	767.766
1	27.6587	344.902	87.5786	660.228	1035.78	794.187		2	30.8716	309.334	54.2741	639.058	943.324	842.367		2	2.09536	151.972	83.8781	628.473	225.298	598.36		2	18.0201	289.933	87.5786	616.565	940.984	812.838		2	32.5479	231.731	16.0355	452.501	1236.5	789.525
2	25.4237	343.824	82.6446	625.827	985.458	855.578		3	28.2175	307.178	50.5736	612.596	1016.47	817.5		3	2.79381	131.494	85.1116	660.228	275.624	639.546		3	18.7185	272.688	85.1116	620.535	1572.99	850.138		3	29.1953	259.754	14.802	457.793	1127.66	753.779
3
									DON-Pre-incubation (ruwe data)								ZEA-PRE (ruwe data)								T2-PRE (ruwe data)								FB1-PRE (ruwe data)
									OH-TB	OH-CZ	OH-CM	PAR	OH-MDZ	DEX			OH-TB	OH-CZ	OH-CM	PAR	OH-MDZ	DEX			OH-TB	OH-CZ	OH-CM	PAR	OH-MDZ	DEX			OH-TB	OH-CZ	OH-CM	PAR	OH-MDZ	DEX
								1	13.8	18.9	3	31.8	125.1	71.4		1	1.2	9.4	5.5	34.6	12.2	74.1			8.6	22	5.3	39.6	59.6	85		1	8.6	19.7	0.8	24.8	68.8	74
								2	11.9	16.8	3.1	32.6	65.3	68.2		2	0.9	7.8	4.8	21.1	10.5	55.9			8.8	21.6	4.5	37.1	65.6	111.3		2	15.5	17.5	0.8	22.9	170.9	77.6
								3	13.2	20.5	2.7	30.1	150.8	82.7		3	1	10	4.9	35.6	15.9	85.3			8.8	20.2	5.2	37.2	52.7	109.7		3	13.7	20.5	1	24.3	167.7	93.8
									DON-PRE (pmol/min/mg protein)								ZEA-PRE (pmol/min/mg protein)								T2-PRE (pmol/min/mg protein)								FB1-PRE (pmol/min/mg protein)
									OH-TB	OH-CZ	OH-CM	PAR	OH-MDZ	DEX			OH-TB	OH-CZ	OH-CM	PAR	OH-MDZ	DEX			OH-TB	OH-CZ	OH-CM	PAR	OH-MDZ	DEX			OH-TB	OH-CZ	OH-CM	PAR	OH-MDZ	DEX
								1	19.2773	203.708	37.0051	420.746	732.071	554.843		1	1.67629	101.315	67.8426	457.793	71.393	575.825		1	12.0134	237.12	65.3756	523.948	348.773	660.528		1		212.33	9.86802	328.129	402.61	575.048
								2	16.6232	181.074	38.2386	431.331	382.128	529.976		2	1.25722	84.0698	59.2081	279.174	61.4448	434.394		2	12.2928	232.809	55.5076	490.871	383.884	864.903		2	21.6521	188.618	9.86802	302.99	1000.09	603.023
								3	18.4392	220.953	33.3046	398.254	882.465	642.655		3	1.39691	107.782	60.4416	471.024	93.045	662.859		3	12.2928	217.719	64.1421	492.194	308.395	852.469		3	19.1376	220.953	12.335	321.514	981.362	728.912
