# Supplementary material for: Impact of Subacute Exposure to T-2 Toxin and Zearalenone on the Pharmacokinetics of Midazolam as CYP3A Probe Drug in a Porcine Animal Model: A Pilot Study
Source: Front Pharmacol. 2019 Apr 16;10:399. doi: 10.3389/fphar.2019.00399 (PMC6492070; doi:10.3389/fphar.2019.00399)
Supplement: Supplementary file 3 [file Data_Sheet_3.xlsx]

## Sheet: Blad1
Influence of ZEA and T-2 on Midazolam disposition
Pig ID	Male=0,Female=1	Weight (kg)	IV=0, OR=1	Dose (absolute) (ng)	Dose (ng)/kg	Time	Concentration Midazolam	Concentration OH-MDZ	Liver for microsome preparation (g)	protein concentration microsomes (µg/mL)
1	1	15.2	0	547200	36000	0			6	24.016
1	1		0			5	16.689	0.158
1	1		0			10	11.464	0.188
1	1		0			20	8.338	0.248
1	1		0			30	5.029	0.215
1	1		0			40	3.42	0.2
1	1		0			60	1.979	0.117
1	1		0			90	0.977
1	1		0			120	0.587
1	1		0			180	0.221
1	1		0			240	0.151
1	1		0			360
1	1		0			480
1	1		0			600
2	1	13.2	0	475200	36000	0			6.12	15.8705
2	1		0			5	28.663	0.221
2	1		0			10	19.026	0.409
2	1		0			20	11.738	0.555
2	1		0			30	7.816	0.561
2	1		0			40	4.798	0.408
2	1		0			60	2.796	0.311
2	1		0			90	1.467	0.184
2	1		0			120	0.66	0.113
2	1		0			180	0.309	0.105
2	1		0			240	0.151
2	1		0			360
2	1		0			480
2	1		0			600		0.195
3	1	15.2	0	547200	36000	0			6.06	19.916
3	1		0			5	25.028
3	1		0			10	22.249	0.178
3	1		0			20	13.09	0.242
3	1		0			30	7.985	0.323
3	1		0			40	5.543	0.18
3	1		0			60	3.593	0.181
3	1		0			90	1.246	0.237
3	1		0			120	0.461	0.113
3	1		0			180	0.199
3	1		0			240		0.082
3	1		0			360
3	1		0			480
3	1		0			600
4	1	16.2	0	583200	36000	0			6.18	19.9779
4	1		0			5	17.172	0.118
4	1		0			10	17.233	0.157
4	1		0			20	9.289	0.159
4	1		0			30	6.525	0.294
4	1		0			40	5.215	0.198
4	1		0			60	3.606	0.242
4	1		0			90	1.414	0.126
4	1		0			120	0.934	0.08
4	1		0			180	0.328
4	1		0			240	0.16	0.107
4	1		0			360
4	1		0			480
4	1		0			600	0.138	0.197
5	0	13.6	0	489600	36000	0			6	16.3689
5	0		0			5	20.575	0.204
5	0		0			10	21.873	0.338
5	0		0			20	10.737	0.332
5	0		0			30	7.284	0.378
5	0		0			40	4.41	0.275
5	0		0			60	2.537	0.139
5	0		0			90	1.014	0.095
5	0		0			120	0.666
5	0		0			180	0.383
5	0		0			240	0.16
5	0		0			360
5	0		0			480
5	0		0			600
6	0	13.6	0	489600	36000	0			6.14	23.434
6	0		0			5	18.142	0.113
6	0		0			10	15.828	0.155
6	0		0			20	6.842	0.287
6	0		0			30	5.776	0.269
6	0		0			40	4.457	0.179
6	0		0			60	2.272	0.138
6	0		0			90	1.383	0.171
6	0		0			120	0.592	0.125
6	0		0			180	0.358	0.107
6	0		0			240	0.189	0.111
6	0		0			360
6	0		0			480
6	0		0			600		0.11
7	0	13.6	0	489600	36000	0			6.16	17.3155
7	0		0			5	14.402	0.221
7	0		0			10	14.022	0.187
7	0		0			20	9.285	0.231
7	0		0			30	5.842	0.337
7	0		0			40	4.578	0.234
7	0		0			60	3.25	0.139
7	0		0			90	1.175	0.1
7	0		0			120	0.63	0.1
7	0		0			180	0.216
7	0		0			240	0.196	0.149
7	0		0			360
7	0		0			480
7	0		0			600
8	1	14.6	0	525600	36000	0			4.4	10.2045
8	1		0			5	23.008
8	1		0			10	10.884
8	1		0			20	8.892	0.121
8	1		0			30	5.907	0.158
8	1		0			40	4.711	0.154
8	1		0			60	2.615	0.167
8	1		0			90	1.719	0.134
8	1		0			120	1.159	0.136
8	1		0			180	0.463
8	1		0			240	0.16
8	1		0			360
8	1		0			480
8	1		0			600			6.09	19.084
9	0	12.2	0	439200	36000	0
9	0		0			5	28.926	0.201
9	0		0			10	27.108	0.399
9	0		0			20	21.266	0.379
9	0		0			30	17.446	0.482
9	0		0			40	18.457	0.43
9	0		0			60	10.419	0.396
9	0		0			90	6.632	0.243
9	0		0			120	4.375	0.25
9	0		0			180	3.469
9	0		0			240	1.4
9	0		0			360	0.701
9	0		0			480
9	0		0			600	0.234
10	1	14.2	0	511200	36000	0			5.97	18.0311
10	1		0			5	2.883	0.164
10	1		0			10	2.696	0.181
10	1		0			20	2.353	0.158
10	1		0			30	1.369	0.096
10	1		0			40	1.281	0.142
10	1		0			60	0.689	0.19
10	1		0			90	0.416	0.139
10	1		0			120	0.274	0.186
10	1		0			180	0.187	0.127
10	1		0			240		0.142
10	1		0			360		0.109
10	1		0			480
10	1		0			600		0.202
11	0	15.2	0	547200	36000	0			6.27	14.7717
11	0		0			5	31.01	0.301
11	0		0			10	30.038	0.515
11	0		0			20	21.17	0.427
11	0		0			30	17.49	0.471
11	0		0			40	14.094	0.436
11	0		0			60	9.973	0.461
11	0		0			90	6.488	0.395
11	0		0			120	4.137	0.285
11	0		0			180	2.377	0.157
11	0		0			240	0.981	0.173
11	0		0			360	0.445
11	0		0			480
11	0		0			600
12	0	18.2	0	655200	36000	0			6.08	16.3158
12	0		0			5	19.541	0.213
12	0		0			10	18.324	0.328
12	0		0			20	9.294	0.325
12	0		0			30	5.135	0.279
12	0		0			40	4.392	0.245
12	0		0			60	2.117	0.17
12	0		0			90	1.476	0.143
12	0		0			120	0.727
12	0		0			180	0.376
12	0		0			240
12	0		0			360
12	0		0			480
12	0		0			600
13	0	17.6	0	633600	36000	0			6.04	20.0109
13	0		0			5	12.822	0.293
13	0		0			10	8.687	0.492
13	0		0			20	6.482	0.437
13	0		0			30	5.488	0.331
13	0		0			40	3.002	0.211
13	0		0			60	1.333	0.186
13	0		0			90	0.974
13	0		0			120	0.449
13	0		0			180	0.199
13	0		0			240	0.125
13	0		0			360
13	0		0			480
13	0		0			600
14	1	16.6	0	597600	36000	0			6.13	16.2426
14	1		0			5	21.29	0.713
14	1		0			10	20.026	0.601
14	1		0			20	11.705	0.689
14	1		0			30	7.956	0.75
14	1		0			40	6.126	0.612
14	1		0			60	2.94	0.479
14	1		0			90	1.602	0.295
14	1		0			120	0.782	0.158
14	1		0			180	0.35	0.115
14	1		0			240	0.176	0.122
14	1		0			360
14	1		0			480
14	1		0			600		0.111
15	1	16.6	0	597600	36000	0			6.16	18.5839
15	1		0			5	21.867	0.178
15	1		0			10	17.042	0.215
15	1		0			20	9.215	0.311
15	1		0			30	5.801	0.275
15	1		0			40	4.11	0.249
15	1		0			60	2.265	0.142
15	1		0			90	1.189	0.166
15	1		0			120	0.703
15	1		0			180	0.279
15	1		0			240	0.153
15	1		0			360
15	1		0			480
15	1		0			600
16	1	14.6	0	525600	36000	0			6.14	20.5125
16	1		0			5	29.98	0.423
16	1		0			10	19.369	0.407
16	1		0			20	8.943	0.507
16	1		0			30	4.535	0.414
16	1		0			40	2.833	0.323
16	1		0			60	2.537	0.286
16	1		0			90	0.911	0.111
16	1		0			120	0.5
16	1		0			180	0.212	0.142
16	1		0			240
16	1		0			360
16	1		0			480		0.162
16	1		0			600		0.143
17	1	16.2	0	583200	36000	0			6.1	13.9727
17	1		0			5	19.88	0.161
17	1		0			10	18.655	0.178
17	1		0			20	14.416	0.25
17	1		0			30	8.946	0.206
17	1		0			40	6.222	0.207
17	1		0			60	2.732	0.118
17	1		0			90	1.457
17	1		0			120	0.701
17	1		0			180	0.33
17	1		0			240	0.163
17	1		0			360
17	1		0			480
17	1		0			600
18	0	13.2	0	475200	36000	0			6.26	17.7219
18	0		0			5	28.266	0.378
18	0		0			10	20.838	0.403
18	0		0			20	13.62	0.486
18	0		0			30	6.539	0.437
18	0		0			40	5.673	0.263
18	0		0			60	3.014	0.303
18	0		0			90	1.059	0.145
18	0		0			120	0.812	0.107
18	0		0			180	0.307
18	0		0			240	0.104
18	0		0			360
18	0		0			480
18	0		0			600		0.141
19	0	12.2	0	439200	36000	0			6.17	21.2588
19	0		0			5	19.96	0.211
19	0		0			10	14.075	0.318
19	0		0			20	8.143	0.384
19	0		0			30	5.206	0.244
19	0		0			40	3.41	0.216
19	0		0			60	1.885	0.184
19	0		0			90	0.886
19	0		0			120	0.263
19	0		0			180	0.55
19	0		0			240
19	0		0			360
19	0		0			480
19	0		0			600
20	1	19.2	0	691200	36000	0			6.2	16.0818
20	1		0			5	55.118	0.416
20	1		0			10	31.227	0.443
20	1		0			20	24.457	0.475
20	1		0			30	14.025	0.465
20	1		0			40	11.379	0.539
20	1		0			60	5.251	0.366
20	1		0			90	3.677	0.283
20	1		0			120	2.268	0.169
20	1		0			180	1.009	0.123
20	1		0			240	0.409	0.138
20	1		0			360	0.118	0.082
20	1		0			480
20	1		0			600		0.137
21	1	17.6	0	633600	36000	0			5.88	23.0749
21	1		0			5	20.379
21	1		0			10	15.955	0.122
21	1		0			20	9.302
21	1		0			30	6.145	0.177
21	1		0			40	4.117
21	1		0			60	2.52	0.157
21	1		0			90	1.302
21	1		0			120	0.585
21	1		0			180	0.213
21	1		0			240	0.11
21	1		0			360
21	1		0			480
21	1		0			600
22	1	11.6	0	417600	36000	0			6.03	18.095
22	1		0			5	16.084	0.384
22	1		0			10	10.464	0.629
22	1		0			20	6.68	0.489
22	1		0			30	4.245	0.418
22	1		0			40	2.263	0.337
22	1		0			60	1.302	0.247
22	1		0			90	0.588	0.151
22	1		0			120	0.332	0.115
22	1		0			180		0.104
22	1		0			240
22	1		0			360
22	1		0			480
22	1		0			600
23	0	19.6	0	705600	36000	0			6.2	17.4923
23	0		0			5	18.647	0.109
23	0		0			10	14.545	0.405
23	0		0			20	9.01	0.363
23	0		0			30	7
23	0		0			40	4.113	0.279
23	0		0			60	1.841	0.212
23	0		0			90	0.777	0.163
23	0		0			120	0.558	0.169
23	0		0			180	0.324
23	0		0			240	0.148
23	0		0			360
23	0		0			480
23	0		0			600
24	0	8.6	0	309600	36000	0			5.94	24.8694
24	0		0			5	23.099	0.222
24	0		0			10	16.221	0.367
24	0		0			20	10.964	0.41
24	0		0			30	5.267	0.386
24	0		0			40	4.086	0.327
24	0		0			60	1.824	0.221
24	0		0			90	0.93	0.229
24	0		0			120	0.472	0.112
24	0		0			180	0.187	0.093
24	0		0			240	0.126	0.16
24	0		0			360		0.121
24	0		0			480		0.139
24	0		0			600		0.194
1	1	16	1	2400000	150000	0			6	24.016
1	1		1			5
1	1		1			10	0.246
1	1		1			20	0.249
1	1		1			30	0.517	0.235
1	1		1			40	0.888	0.222
1	1		1			60	1.16
1	1		1			90	1.333	0.334
1	1		1			120	0.87	0.141
1	1		1			180	0.826	0.11
1	1		1			240	0.276	0.247
1	1		1			360
1	1		1			480	0.117
1	1		1			600	0.146
2	1	14	1	2100000	150000	0			6.12	15.8705
2	1		1			5	0.805
2	1		1			10	1.054
2	1		1			20	1.901	0.313
2	1		1			30	2.425	0.565
2	1		1			40	2.527	0.352
2	1		1			60	3.183	0.439
2	1		1			90	4.147	0.648
2	1		1			120	2.763	0.401
2	1		1			180	2.793	0.373
2	1		1			240	1.892	0.403
2	1		1			360	1.228	0.3
2	1		1			480	4.175	0.556
2	1		1			600	1.603	0.401
3	1	16	1	2400000	150000	0			6.06	19.916
3	1		1			5	0.229	0.27
3	1		1			10	0.566
3	1		1			20	1.233	0.163
3	1		1			30	2.026	0.384
3	1		1			40	2.339	0.242
3	1		1			60	2.829	0.335
3	1		1			90	2.454	0.316
3	1		1			120	1.787	0.119
3	1		1			180	2.771	0.257
3	1		1			240	1.98	0.233
3	1		1			360	0.683
3	1		1			480	0.34
3	1		1			600	0.181	0.127
4	1	17	1	2550000	150000	0			6.18	19.9779
4	1		1			5	0.282
4	1		1			10	0.876
4	1		1			20	1.812	0.26
4	1		1			30	2.671	0.83
4	1		1			40	2.622	0.749
4	1		1			60	2.755	0.753
4	1		1			90	2.591	0.368
4	1		1			120	2.99	0.343
4	1		1			180	2.221	0.233
4	1		1			240	1.761	0.153
4	1		1			360	1.053
4	1		1			480	0.702
4	1		1			600	0.373
5	0	14.4	1	2160000	150000	0			6	16.3689
5	0		1			5
5	0		1			10	0.284
5	0		1			20	1.141	0.135
5	0		1			30	1.816	0.267
5	0		1			40	4.05	0.575
5	0		1			60	6.846	0.83
5	0		1			90	6.246	0.747
5	0		1			120	5	0.585
5	0		1			180	4.083	0.364
5	0		1			240	4.268	0.318
5	0		1			360	1.602
5	0		1			480	0.467
5	0		1			600	0.327
6	0	14.4	1	2160000	150000	0			6.14	23.434
6	0		1			5
6	0		1			10	2.374
6	0		1			20	8.544	1.327
6	0		1			30	14.655	2.178
6	0		1			40	14.302	2.143
6	0		1			60	8.148	1.314
6	0		1			90	9.148	1.411
6	0		1			120	5.801	0.95
6	0		1			180	2.315	0.412
6	0		1			240	1.025	0.313
6	0		1			360	0.236	0.217
6	0		1			480	0.107	0.197
6	0		1			600		0.188
7	0	14.4	1	2160000	150000	0			6.16	17.3155
7	0		1			5	0.303
7	0		1			10	1.202	0.209
7	0		1			20	1.762	0.208
7	0		1			30	1.477	0.315
7	0		1			40	1.46	0.177
7	0		1			60	2.73	0.487
7	0		1			90	2.616	0.397
7	0		1			120	2.067	0.197
7	0		1			180	1.035	0.098
7	0		1			240	1.471	0.237
7	0		1			360	0.512	0.069
7	0		1			480	0.209
7	0		1			600	0.101
8	1	15.4	1	2310000	150000	0			4.4	10.2045
8	1		1			5
8	1		1			10	0.259
8	1		1			20	1.918
8	1		1			30	5.939
8	1		1			40	7.49	0.368
8	1		1			60	7.294	0.496
8	1		1			90	6.175	0.8
8	1		1			120	4.525	0.438
8	1		1			180	3.92	0.27
8	1		1			240	4.809	0.231
8	1		1			360	1.75	0.229
8	1		1			480	0.68
8	1		1			600	0.395		6.09	19.084
9	0	13	1	1950000	150000	0
9	0		1			5	0.519
9	0		1			10	2.857	0.134
9	0		1			20	3.81	0.185
9	0		1			30	5.096	0.249
9	0		1			40	6.422	0.286
9	0		1			60	8.279	0.398
9	0		1			90	8.452	0.338
9	0		1			120	11.532	0.473
9	0		1			180	13.077	0.462
9	0		1			240	9.403	0.309
9	0		1			360	4.764	0.159
9	0		1			480	2.169	0.208
9	0		1			600	0.992
10	1	15	1	2250000	150000	0			5.97	18.0311
10	1		1			5	0.149
10	1		1			10	0.463	0.294
10	1		1			20	0.96	0.226
10	1		1			30	2.424	0.641
10	1		1			40	2.787	0.743
10	1		1			60	2.971	0.841
10	1		1			90	3.082	0.826
10	1		1			120	2.478	0.774
10	1		1			180	2.074	0.686
10	1		1			240	0.996	0.327
10	1		1			360	0.357	0.259
10	1		1			480	0.117
10	1		1			600
11	0	16	1	2400000	150000	0			6.27	14.7717
11	0		1			5	0.642
11	0		1			10	3.026	0.102
11	0		1			20	8.618	0.344
11	0		1			30	19.267	0.868
11	0		1			40	32.759	1.093
11	0		1			60	28.28	1.118
11	0		1			90	22.714	0.92
11	0		1			120	22.905	0.929
11	0		1			180	28.061	0.953
11	0		1			240	18.011	0.701
11	0		1			360	5.994	0.193
11	0		1			480	1.838	0.005
11	0		1			600	0.678
12	0	19	1	2850000	150000	0			6.08	16.3158
12	0		1			5	2.724	0.333
12	0		1			10	4.151	0.478
12	0		1			20	5.912	0.69
12	0		1			30	5.168	1.001
12	0		1			40	5.132	1.3
12	0		1			60	5.536	0.623
12	0		1			90	3.671	0.491
12	0		1			120	3.097	0.395
12	0		1			180	5.224	0.748
12	0		1			240	2.071	0.146
12	0		1			360	0.473
12	0		1			480	0.171
12	0		1			600	0.108
13	0	18.4	1	2760000	150000	0			6.04	20.0109
13	0		1			5	0.303
13	0		1			10	2.03	0.194
13	0		1			20	6.7	0.58
13	0		1			30	9.507	0.629
13	0		1			40	8.125	0.631
13	0		1			60	8.908	0.606
13	0		1			90	6.702	0.429
13	0		1			120	5.035	0.347
13	0		1			180	3.382	0.265
13	0		1			240	5.255	0.269
13	0		1			360	3.644	0.208
13	0		1			480	1.438
13	0		1			600
14	1	17.4	1	2610000	150000	0			6.13	16.2426
14	1		1			5	0.172
14	1		1			10	1.453	1.864
14	1		1			20	3.286	0.597
14	1		1			30	3.668	0.698
14	1		1			40	4.182	0.638
14	1		1			60	4.324	0.868
14	1		1			90	3.402	0.733
14	1		1			120	2.656	0.525
14	1		1			180	1.455	0.402
14	1		1			240	0.769	0.308
14	1		1			360	0.572	0.352
14	1		1			480	0.257
14	1		1			600	0.164
15	1	17.4	1	2610000	150000	0			6.16	18.5839
15	1		1			5
15	1		1			10
15	1		1			20
15	1		1			30
15	1		1			40
15	1		1			60
15	1		1			90
15	1		1			120
15	1		1			180
15	1		1			240
15	1		1			360
15	1		1			480
15	1		1			600
16	1	15.4	1	2310000	150000	0			6.14	20.5125
16	1		1			5	1.886	0.366
16	1		1			10	3.66	0.556
16	1		1			20	9.574	1.483
16	1		1			30	10.281	2.165
16	1		1			40	12.834	2.494
16	1		1			60	15.124	3.449
16	1		1			90	12.039	2.243
16	1		1			120	10.527	2.019
16	1		1			180	2.315	0.258
16	1		1			240	4.051	0.501
16	1		1			360	2.497	0.343
16	1		1			480	2.793	0.319
16	1	17	1	2550000	150000	600	1.564	0.161
17	1		1			0			6.1	13.9727
17	1		1			5	3.059	0.465
17	1		1			10	9.552	1.495
17	1		1			20	15.119	2.501
17	1		1			30	11.821	2.072
17	1		1			40	8.374	1.602
17	1		1			60	4.516	0.845
17	1		1			90	2.668	0.39
17	1		1			120	1.6	0.209
17	1		1			180	2.008	0.268
17	1		1			240	0.445
17	1		1			360	0.161
17	1		1			480
17	1		1			600
18	0	14	1	2100000	150000	0			6.26	17.7219
18	0		1			5	1.423	0.458
18	0		1			10	9.527
18	0		1			20	8.683	2.222
18	0		1			30	7.652	1.92
18	0		1			40	7.632	1.999
18	0		1			60	5.409	1.349
18	0		1			90	3.412	0.776
18	0		1			120	2.06	0.52
18	0		1			180	0.426	0.235
18	0		1			240	0.282	0.22
18	0		1			360
18	0		1			480
18	0		1			600
19	0	13	1	1950000	150000	0			6.17	21.2588
19	0		1			5	1.333	0.231
19	0		1			10	9.257	1.926
19	0		1			20	10.848	2.111
19	0		1			30	10.471	2.151
19	0		1			40	7.418	1.545
19	0		1			60	3.667	0.704
19	0		1			90	1.799	0.235
19	0		1			120	1.078	0.115
19	0		1			180	0.536
19	0		1			240	0.191
19	0		1			360
19	0		1			480
19	0		1			600
20	1	20	1	3000000	150000	0			6.2	16.0818
20	1		1			5	0.404
20	1		1			10	3.236	0.427
20	1		1			20	4.613	0.663
20	1		1			30	9.467	1.754
20	1		1			40	11.666	2.549
20	1		1			60	6.009	1.319
20	1		1			90	5.644	0.842
20	1		1			120	4.243	0.529
20	1		1			180	0.832
20	1		1			240	0.963
20	1		1			360	0.181
20	1		1			480
20	1		1			600
21	1	18.4	1	2760000	150000	0			5.88	23.0749
21	1		1			5
21	1		1			10	0.15
21	1		1			20	0.466	0.14
21	1		1			30	0.8525	0.152
21	1		1			40	1.0725	0.184
21	1		1			60	1.3775	0.266
21	1		1			90	1.61	0.367
21	1		1			120	1.489	0.324
21	1		1			180	1.289	0.213
21	1		1			240	1.281	0.256
21	1		1			360	0.657	0.141
21	1		1			480	0.14
21	1		1			600
22	1	12.4	1	1860000	150000	0			6.03	18.095
22	1		1			5	0.189
22	1		1			10	0.887	0.313
22	1		1			20	1.077	0.23
22	1		1			30	1.603	0.357
22	1		1			40	2.105	0.466
22	1		1			60	2.947	0.649
22	1		1			90	3.3	0.673
22	1		1			120	2.253	0.635
22	1		1			180	1.433	0.495
22	1		1			240	0.961	0.4
22	1		1			360	0.558	0.335
22	1		1			480	0.232
22	1		1			600
23	0	20.4	1	3060000	150000	0			6.2	17.4923
23	0		1			5	0.483
23	0		1			10	3.128	0.488
23	0		1			20	14.064	2.707
23	0		1			30	16.208	2.637
23	0		1			40	14.364	2.458
23	0		1			60	9.528	1.61
23	0		1			90	7.229	1.117
23	0		1			120	3.932	0.573
23	0		1			180	1.895	0.192
23	0		1			240	0.727
23	0		1			360	0.217
23	0		1			480
23	0		1			600		0.395
24	0	9.4	1	1410000	150000	0			5.94	24.8694
24	0		1			5	0.193
24	0		1			10	0.195
24	0		1			20	0.396
24	0		1			30	0.506	0.172
24	0		1			40	0.919	0.404
24	0		1			60	1.824	0.675
24	0		1			90	1.69	0.313
24	0		1			120	1.861	0.319
24	0		1			180	2.21	0.387
24	0		1			240	2.544	0.351
24	0		1			360	1.56	0.224
24	0		1			480	0.547
24	0		1			600	0.311

## Sheet: Blad2
Dosis (ng)	IV	Oraal
Varken 1	547200	2400000
Varken 2	475200	2100000
Varken 3	547200	2400000
Varken 4	583200	2550000
Varken 5	489600	2160000
Varken 6	489600	2160000
Varken 7	489600	2160000
Varken 8	525600	2310000
Varken 9	439200	1950000
Varken 10	511200	2250000
Varken 11	547200	2400000
Varken 12	655200	2850000
Varken 13	633600	2760000
Varken 14	597600	2610000
Varken 15	597600	2610000
Varken 16	525600	2310000
Varken 17	583200	2550000
Varken 18	475200	2100000
Varken 19	439200	1950000
Varken 20	691200	3000000
Varken 21	633600	2760000
Varken 22	417600	1860000
Varken 23	705600	3060000
Varken 24	309600	1410000
